# Supplementary material for: Concentration Gradient-Induced Syntheses and Crystal Structures of Two Copper(II) Coordination Polymer Based on Phthalic Acid and 2,2′-Bipyridine
Source: Molecules. 2025 Apr 28;30(9):1953. doi: 10.3390/molecules30091953 (PMC12074063; doi:10.3390/molecules30091953)
Supplement: Supplementary file 1 [file molecules-30-01953-s001.zip]

Archive with 1 entries (1 files):
- molecules-3605487-supplementary.pdf
